# Supplementary material for: New COI-COII mtDNA Region Haplotypes in the Endemic Honey Bees Apis mellifera intermissa and Apis mellifera sahariensis (Hymenoptera: Apidae) in Algeria
Source: Insects. 2024 Jul 20;15(7):549. doi: 10.3390/insects15070549 (PMC11277165; doi:10.3390/insects15070549)
Supplement: Supplementary file 1 [file insects-15-00549-s001.zip › Supplementary_Tables.xlsx]

## Sheet: Table S1
Table S1. Sampling sites in Algeria, The South West Indian Ocean archipelagos (SWIO), Madagascar and Europe. n = sample sizes.
Region	Sampling Sites	Subspecies	n
Algeria	AinSefra	A. m. sahariensis	5
Algeria	AinTemoucheint	A. m. intermissa	2
Algeria	Annaba	A. m. intermissa	1
Algeria	Bayadh	A. m. sahariensis	1
Algeria	Bayadh	A. m. intermissa	4
Algeria	Bejaia	A. m. intermissa	6
Algeria	Biskra	A. m. sahariensis	2
Algeria	Blida	A. m. intermissa	3
Algeria	Chlef	A. m. intermissa	3
Algeria	Djelfa	A. m. sahariensis	3
Algeria	Ghardaia	A. m. sahariensis	3
Algeria	Mascara	A. m. intermissa	6
Algeria	Medea	A. m. intermissa	1
Algeria	Mostaganem	A. m. intermissa	10
Algeria	Oran	A. m. intermissa	2
Algeria	Relizane	A. m. intermissa	5
Algeria	Saida	A. m. intermissa	2
Algeria	Sidibelabes	A. m. intermissa	4
Algeria	Skikda	A. m. intermissa	1
Algeria	Tissemsilet	A. m. intermissa	1
Algeria	Tlemcen	A. m. intermissa	2
SWIO	La Réunion	A. m. unicolor	32
SWIO	Rodrigues	NA*	2
SWIO	Seychelles	A. m. unicolor	2
Madagascar	NA*	A. m. unicolor	6
Europe	Germany	A. m. carnica	1
Europe	Italy	A. m. ligustica	1
Europe	Slovenia	A. m. carnica	1
Europe	Polland	A. m. carnica	1
Europe	France	A. m. carnica	1
Europe	France	A. m. caucasica	1
Europe	France	A. m. mellifera	13
Europe	France	Buckfast	1
Europe	France	RoyalJelly	1
Europe	France	NA*	6
*NA : Not available

## Sheet: Table S2
Table S2. Description of reference population inferred from NCBI
Accession_number	Lineage	Haplotype	Subspecies	COI-COII structure	Geographic location
HQ337446.1	M	M13	N.A	P0Q	N.A
KT828432.1	A	A1	A. m. unicolor	P0Q	SWIO
KT828427.1	A	A1	A. m. unicolor	P0Q	SWIO
KT828444.1	A	A1	N.A	P0Q	Tanzania
HM236202.1	M	M63	N.A	P0Q	Middle east
HQ337445.1	M	M12	N.A	P0Q	N.A
EF033649.1	A	A1b	N.A	P0Q	Brazil / Uruguay
KJ661741.1	A	Ale	N.A	P0Q	N.A
HM236207.1	A	Z3	N.A	P0Q	Middle east
HM236218.1	A	Z21	N.A	P0Q	Middle east
KX463747.1	A	A1p	A. m. intermissa	P0Q	North Africa
KX463820.1	A	A8e	A. m. intermissa	P0Q	North Africa
FJ477981.1	A	A8	A. m. intermissa	P0Q	North Africa
FJ477984.1	A	A1a	A. m. intermissa	P0Q	North Africa
KX463745.1	A	A1n	A. m. intermissa	P0Q	North Africa
KX463746.1	A	A1o	A. m. intermissa	P0Q	North Africa
KX463819.1	A	A8d	A. m. intermissa	P0Q	North Africa
KX463823.1	A	A8h	A. m. intermissa	P0Q	North Africa
KX463821.1	A	A8f	A. m. intermissa	P0Q	North Africa
KX463822.1	A	A8g	A. m. intermissa	P0Q	North Africa
MW677199.1	A	A1t	N.A	P0Q	Peru
MW677198.1	A	A1e	N.A	P0Q	Peru
MW677200.1	A	A1u	N.A	P0Q	Peru
MW677201.1	A	A1v	N.A	P0Q	Peru
MW677202.1	A	A1w	N.A	P0Q	Peru
MW082616.1	A	Alg8	A. m. intermissa	P0Q	Algeria
KT828423.1	A	A1	A. m. unicolor	P0Q	Madagascar
KT828442.1	A	A1	A. m. unicolor	P0Q	SWIO
KT828418.1	A	A1	A. m. unicolor	P0Q	Madagascar
KT828446.1	A	A65	A. m. unicolor	P0Q	SWIO
KT828430.1	A	A1	A. m. unicolor	P0Q	SWIO
KT828425.1	A	A1	A. m. unicolor	P0Q	SWIO
KT828421.1	A	A1	A. m. unicolor	P0Q	SWIO
KT828424.1	A	A1	A. m. unicolor	P0Q	SWIO
KT828420.1	A	A1	A. m. unicolor	P0Q	SWIO
KT828422.1	A	A1	A. m. unicolor	P0Q	SWIO
KT828419.1	A	A1	A. m. unicolor	P0Q	SWIO
KT828428.1	A	A64	A. m. unicolor	P0Q	SWIO
KT828426.1	A	A1	A. m. unicolor	P0Q	SWIO
KT828429.1	A	A1	A. m. unicolor	P0Q	SWIO
KT828431.1	A	A1	A. m. unicolor	P0Q	SWIO
FJ477986.1	A	A1c	A. m. adansonii	P0Q	SWIO
MW082614.1	A	Alg6	A. m. intermissa	P0Q	Algeria
MW082615.1	A	Alg7	A. m. intermissa	P0Q	Algeria
MW082617.1	A	Alg9	A. m. intermissa	P0Q	Algeria
MW082618.1	A	Alg10	A. m. intermissa	P0Q	Algeria
MW082619.1	A	Alg11	A. m. intermissa	P0Q	Algeria
FJ477985.1	A	A1	A. m. iberiensis	P0Q	N.A
KT828447.1	A	Z7	A. m. lamarckii	P0Q	Egypt
KT828417.1	A	A1	N.A	P0Q	SWIO
KT828443.1	A	A1	N.A	P0Q	SWIO
KT828441	A	A1	N.A	P0Q	SWIO
KT828417	A	A1	N.A	P0Q	SWIO
KT828416	A	A1	N.A	P0Q	SWIO
MW082620.1	A	Alg12	A. m. intermissa	P0QQ	Algeria
KX463841.1	A	A63	A. m. intermissa	P0QQ	North Africa
HM236204.1	A	Z1	N.A	P0QQ	Egypt
HM236204.1	A	Z7	N.A	P0QQ	Egypt
HM236206.1	A	Z2	N.A	P0QQ	Egypt
KT828474.1	A	A6	N.A	P0QQ	SWIO
KT828470.1	A	A4	N.A	P0QQ	SWIO
MW082613.1	A	Alg5	A. m. sahariensis	P0QQ	Algeria
KT828464.1	A	A4	N.A	P0QQ	SWIO
FJ477989.1	A	A25	A. m. adansonii	P0QQ	N.A
KX463839.1	A	A9p	A. m. intermissa	P0QQ	North Africa
KT828451.1	A	A4	A. m. unicolor	P0QQ	SWIO
KX463834.1	A	A9k	A. m. intermissa	P0QQ	North Africa
KX463836.1	A	A9m	A. m. intermissa	P0QQ	North Africa
MW677212.1	A	A4q	N.A	P0QQ	Peru
KX463748.1	A	A2	A. m. iberiensis	P0QQ	Iberia
EF033650.1	A	A4	N.A	P0QQ	Brazil / Uruguay
MW082611.1	A	Alg3	A. m. intermissa	P0QQ	Algeria
MW082612.1	A	Alg4	A. m. sahariensis	P0QQ	Algeria
KX463770.1	A	A6	A. m. iberiensis	P0QQ	Iberia
FJ477987.1	A	A4a	A. m. scutellata	P0QQ	N.A
MW082609.1	A	Alg1	A. m. intermissa	P0QQ	Algeria
MW677211.1	A	A4p	N.A	P0QQ	Peru
MW677206.1	A	A4u	N.A	P0QQ	Peru
MW677208.1	A	A4t	N.A	P0QQ	Peru
MW677210.1	A	A4w	N.A	P0QQ	Peru
MW677209.1	A	A4v	N.A	P0QQ	Peru
MW677207.1	A	A4s	N.A	P0QQ	Peru
KX463835.1	A	A9l	A. m. intermissa	P0QQ	North Africa
HQ337443.1	A	M10	N.A	P0QQ	N.A
KT828467.1	A	A4	N.A	P0QQ	SWIO
KT828455.1	A	A4	A. m. adansonii	P0QQ	SWIO
KT828456.1	A	A4	A. m. adansonii	P0QQ	SWIO
KT828461.1	A	A4	N.A	P0QQ	SWIO
KT828459.1	A	A4	N.A	P0QQ	SWIO
KT828460.1	A	A4	N.A	P0QQ	Gabon
KT828477.1	A	A67	N.A	P0QQ	Uganda
KT828448	A	A4	N.A	P0QQ	SWIO
KT828463.1	A	A4	N.A	P0QQ	Zimbabwe
KT828450	A	A4	N.A	P0QQ	SWIO
KT828466.1	A	A4	N.A	P0QQ	SWIO
KT828465.1	A	A4	N.A	P0QQ	SWIO
KT828449.1	A	A4	N.A	P0QQ	SWIO
KT828468.1	A	A4	N.A	P0QQ	SWIO
KT828469.1	A	A4	N.A	P0QQ	SWIO
KT828471.1	A	A4	N.A	P0QQ	SWIO
KT828476.1	A	A66	N.A	P0QQ	SWIO
KT828448.1	A	A4	A. m. unicolor	P0QQ	SWIO
KT828452.1	A	A4	A. m. unicolor	P0QQ	SWIO
KT828453.1	A	A4	N.A	P0QQ	SWIO
KT828462.1	A	A4	N.A	P0QQ	SWIO
KT828473.1	A	A4	N.A	P0QQ	SWIO
KT828472.1	A	A4	N.A	P0QQ	SWIO
MW082610.1	A	Alg2	A. m. intermissa	P0QQ	Algeria
KX463837.1	A	A9n	A. m. intermissa	P0QQ	North Africa
KX463832.1	A	A9i	A. m. intermissa	P0QQ	North Africa
KX463833.1	A	A9j	A. m. intermissa	P0QQ	North Africa
KX463838.1	A	A9o	A. m. intermissa	P0QQ	North Africa
KX463840.1	A	A9q	A. m. intermissa	P0QQ	North Africa
FJ477982.1	A	A9	A. m. intermissa	P0QQ	North Africa
KX463807.1	A	A4'	A. m. iberiensis	P0QQQ	Iberia
KX463842.1	A	A10'	A. m. iberiensis	P0QQQ	Iberia
JQ746701.1	A	A46'	A. m. iberiensis	P0QQQ	Iberia
KX463794.1	A	A3'	A. m. iberiensis	P0QQQ	Iberia
HQ337449.1	M	M16	N.A	P0QQQ	N.A
HQ337444.1	M	M10a'	N.A	P0QQQ	N.A
KT828484.1	M	M3a	N.A	PQ	Italy
KT828485.1	M	M6	A. m. mellifera	PQ	France
KT828486.1	M	M6	A. m. mellifera	PQ	France
HQ260340.1	M	M30	N.A	PQ	N.A
HQ260341.1	M	M62	N.A	PQ	N.A
HQ337447.1	M	M14	N.A	PQ	N.A
FJ478008.1	M	M6	A. m. mellifera	PQ	N.A
HQ337435.1	M	M3	N.A	PQ	N.A
KF274640.1	M	M64	A. m. mellifera	PQQ	N.A
MW677214.1	M	M7b	N.A	PQQ	Peru
MW677215.1	M	M7c	N.A	PQQ	Peru
KT828489.1	M	M80	N.A	PQQ	France
KT828487.1	M	M4_a	A. m. mellifera	PQQ	France
KT828488.1	M	M4b	N.A	PQQ	France
KT828490.1	M	M7a	N.A	PQQ	Italy
KF274625.1	M	M4a	A. m. mellifera	PQQ	N.A
KF274630.1	M	M4g	A. m. mellifera	PQQ	N.A
KF274634.1	M	M4k	A. m. mellifera	PQQ	N.A
EF033656.1	M	M4	N.A	PQQ	Brazil / Uruguay
KF274636.1	M	M4m	A. m. mellifera	PQQ	N.A
KF274637.1	M	M4n	A. m. mellifera	PQQ	N.A
HQ337450.1	M	M17	N.A	PQQ	N.A
KF274628.1	M	M4e	A. m. mellifera	PQQ	N.A
KF274629.1	M	M4f	A. m. mellifera	PQQ	N.A
KF274639.1	M	M7a	A. m. ligustica	PQQ	N.A
KF274627.1	M	M4d	A. m. mellifera	PQQ	N.A
KF274633.1	M	M4j	A. m. mellifera	PQQ	N.A
KF274626.1	M	M4b	A. m. mellifera	PQQ	N.A
KF274632.1	M	M4i	N.A	PQQ	N.A
HQ260343.1	M	M11	N.A	PQQ	N.A
HQ260353.1	M	M42	N.A	PQQ	N.A
FJ478007.1	M	M8	A. m. iberiensis	PQQ	Iberia
FJ478005.1	M	M7	A. m. iberiensis	PQQ	Iberia
HQ337448.1	M	M15	N.A	PQQ	N.A
HQ337456.1	M	M34	N.A	PQQ	N.A
MW082621.1	M	Alg13	A. m. mellifera	PQQ	Algeria
FJ478006.1	M	M4	A. m. mellifera	PQQ	SWIO
KT828491.1	M	M7	N.A	PQQ	SWIO
KT828487.1	M	M4_a	N.A	PQQ	SWIO
MW677216.1	C	C1	N.A	Q	Peru
MW677217.1	C	C2c	N.A	Q	Peru
MW677218.1	C	C2	N.A	Q	Peru
MW677219.1	C	C2l	N.A	Q	Peru
MW677220.1	C	C2j	N.A	Q	Peru
MW677221.1	C	C3	N.A	Q	Peru
FJ478010.1	C	C1	A. m. ligustica	Q	N.A
FJ357799.1	C	C1b	A. m. anatoliaca	Q	Turkey
FJ824584.1	C	C2d	A. m. carnica	Q	Croatia
FJ357805.1	C	C2a	A. m. anatoliaca	Q	Turkey
FJ824583.1	C	C2c	A. m. carnica	Q	Croatia
HQ199228.1	C	C2j	N.A	Q	Spain
KF955994.1	C	C2	A. m. carnica	Q	Rodrigues island
FJ037776.1	C	C11	N.A	Q	Turkey
FJ824586.1	C	C2e	A. m. carnica	Q	Croatia
HQ287900.1	C	C31	N.A	Q	USA
HM236203.1	C	C8	N.A	Q	Middle east
FJ037784.1	C	C21	N.A	Q	Turkey
MW082622.1	C	Alg14	A. m. carnica	Q	Algeria
MW082623.1	C	Alg15	A. m. carnica	Q	Algeria
KT828498.1	C	C2_d	N.A	Q	Greece
KT828493.1	C	C1_a	N.A	Q	Italy
KT828499.1	C	C2	N.A	Q	Deutschland
KT828497.1	C	C2_c	N.A	Q	Deutschland
KT828496.1	C	C2_b	N.A	Q	SWIO
KT828496.1	C	C2_b	N.A	Q	Deutschland
KT828493.1	C	C1_a	N.A	Q	Switzerland
KT828496.1	C	C2_b	N.A	Q	France
KT828493.1	C	C1_a	N.A	Q	France
KT828495.1	C	C2_a	N.A	Q	SWIO
KT828493.1	C	C1_a	N.A	Q	SWIO
KT828494.1	C	C1	N.A	Q	SWIO
KT828495.1	C	C2_a	N.A	Q	SWIO
KT828493.1	C	C1_a	N.A	Q	SWIO
KT828498.1	C	C2_d	N.A	Q	SWIO
KT828497.1	C	C2_c	N.A	Q	SWIO
KT828495.1	C	C2_a	N.A	Q	SWIO
*NA : Not available

## Sheet: Table S3
Table S3. Haplotypes identified with the percentage of occurrence in each sampling areas : Algeria, The South West Indian Ocean archipelagos (SWIO), Madagascar and Europe. n = sample sizes.
Evolutionnary Lineage	Haplotype	n	%	Subspecies	COI-COII structure	Sampling area
Haplotypes previously described
A	A1n	5	7.3	A. m. intermissa	P0Q	Algeria
A	A1o	2	3	A. m. intermissa	P0Q	Algeria
A	A8	1	1.4	A. m. intermissa	P0Q	Algeria
A	A8d	4	6	A. m. intermissa / A. m. sahariensis	P0Q	Algeria
A	A8f	4	6	A. m. intermissa	P0Q	Algeria
A	A9n	3	4.4	A. m. intermissa	P0QQ	Algeria
A	Alg3 / A74e	1	1.4	A. m. intermissa	P0QQ	Algeria
A	Alg5 / A71	4	6	A. m. intermissa / A. m. sahariensis	P0QQ	Algeria
A	A1	39	92.9	A. m. unicolor	P0Q	SWIO and Madagascar
A	A4	1	3.7	A. m. mellifera	P0QQ	Europe
C	C2	1	2.9	NA	Q	SWIO
		2	7.4	A. m. caucasica / A. m. mellifera	Q	Europe
C	C2_d	1	2.9	NA	Q	SWIO
		5	18.5	A. m. carnica / Buckfast	Q	Europe
C	C1_a	1	2.9	NA	Q	SWIO
		5	18.5	A. m. carnica / A. m. ligustica / A. m. carnica	Q	Europe
C	C3	1	3.7	A. m. carnica	Q	Europe
C	C31	1	3.7	A. m. mellifera	Q	Europe
M	M4	6	22.2	A. m. mellifera	PQQ	Europe
M	M6	4	14.8	A. m. mellifera	PQ	Europe
Novel haplotypes
A	A1x	7	10.2	A. m. intermissa / A. m. sahariensis	P0Q	Algeria
A	A8k	1	1.4	A. m. intermissa	P0Q	Algeria
A	A68	3	4.4	A. m. intermissa	P0QQ	Algeria
A	A69	1	1.4	A. m. intermissa	P0QQ	Algeria
A	A70	1	1.4	A. m. intermissa	P0QQ	Algeria
A	A71a	1	1.4	A. m. intermissa	P0QQ	Algeria
A	A72	2	3	A. m. intermissa	P0QQ	Algeria
A	A73	3	4.4	A. m. intermissa	P0QQ	Algeria
A	A70a	1	1.4	A. m. intermissa	P0QQ	Algeria
A	A74a	1	1.4	A. m. intermissa	P0QQ	Algeria
A	A73a	1	1.4	A. m. intermissa	P0QQ	Algeria
A	A74	16	24	A. m. intermissa / A. m. sahariensis	P0QQ	Algeria
A	A74b	1	1.4	A. m. sahariensis	P0QQ	Algeria
A	A75	1	1.4	A. m. sahariensis	P0QQ	Algeria
A	A76	1	1.4	A. m. intermissa	P0QQ	Algeria
A	A77'	2	3	A. m. intermissa	P0QQQ	Algeria
M	M4r	2	7.4	A. m. mellifera	PQQ	Europe

## Sheet: Table S4
Table S4. Haplotype frequencies for sampling sites in Algeria, SWIO, Madagascar and Europe. Sample sizes are mentioned in the third line.
	Algeria																				SWIO and Madagascar		Europe
	AinSefra	AinTemoucheint	Annaba	Bayadh	Bejaia	Biskra	Blida	Chlef	Djelfa	Ghardaia	Mascara	Medea	Mostaganem	Oran	Relizane	Saida	Sidibelabes	Skikda	Tissemsilet	Tlemcen	SWIO	Madagascar	France	Germany	Italy	Slovenia	Polland
Haplotypes	5	2	1	5	6	2	4	3	3	3	6	1	10	2	5	2	4	1	1	2	36	6	23	1	1	1	1
A1	-	-	-	-	-	-	-	-	-	-	-	-	-	-	-	-	-	-	-	-	0.916	1	-	-	-	-	-
A4	-	-	-	-	-	-	-	-	-	-	-	-	-	-	-	-	-	-	-	-	-	-	0.045	-	-	-	-
A1n	-	-	-	-	-	-	0.5	0.333	-	-	-	-	-	-	0.2	0.5	-	-	-	-	-	-	-	-	-	-	-
A1o	-	-	1	-	-	-	-	-	-	-	-	-	-	-	-	-	-	1	-	-	-	-	-	-	-	-	-
A8	-	0.5	-	-	-	-	-	-	-	-	-	-	-	-	-	-	-	-	-	-	-	-	-	-	-	-	-
A8d	0.2	-	-	-	0.2	-	-	-	-	-	-	-	0.1	-	0.2	-	-	-	-	-	-	-	-	-	-	-	-
A8f	-	-	-	0.2	0.333	-	-	-	-	-	-	-	0.1	-	-	-	-	-	-	-	-	-	-	-	-	-	-
A9n	-	-	-	-	-	-	0.5	-	-	-	-	1	-	-	-	0.5	-	-	-	-	-	-	-	-	-	-	-
Alg3 / A74e	-	0.5	-	-	-	-	-	-	-	-	-	-	-	-	-	-	-	-	-	-	-	-	-	-	-	-	-
Alg5 / A71	0.4	-	-	-	-	0.5	-	-	-	-	0.166	-	-	-	-	-	-	-	-	-	-	-	-	-	-	-	-
A1x	0.2	-	-	0.4	0.2	0.5	-	0.333	-	-	-	-	-	-	-	-	-	-	1	-	-	-	-	-	-	-	-
A8k	-	-	-	-	0.2	-	-	-	-	-	-	-	-	-	-	-	-	-	-	-	-	-	-	-	-	-	-
A68	-	-	-	-	-	-	-	-	-	-	0.166	-	0.1	-	0.2	-	-	-	-	-	-	-	-	-	-	-	-
A69	-	-	-	-	-	-	-	-	-	-	-	-	0.1	-	-	-	-	-	-	-	-	-	-	-	-	-	-
A70	-	-	-	-	0.2	-	-	-	-	-	-	-	-	-	-	-	-	-	-	-	-	-	-	-	-	-	-
A71a	-	-	-	-	-	-	-	-	-	-	-	-	-	-	-	-	0.25	-	-	-	-	-	-	-	-	-	-
A72	-	-	-	-	-	-	-	-	-	-	-	-	-	-	0.2	-	0.25	-	-	-	-	-	-	-	-	-	-
A73	-	-	-	-	-	-	-	0.333	-	-	-	-	0.1	-	-	-	0.25	-	-	-	-	-	-	-	-	-	-
A70a	-	-	-	-	-	-	-	-	-	-	0.166	-	-	-	-	-	-	-	-	-	-	-	-	-	-	-	-
A74a	-	-	-	-	-	-	-	-	-	-	0.166	-	-	-	-	-	-	-	-	-	-	-	-	-	-	-	-
A73a	-	-	-	-	-	-	-	-	-	-	-	-	0.1	-	-	-	-	-	-	-	-	-	-	-	-	-	-
A74	-	-	-	0.4	-	-	-	-	0.666	1	-	-	0.4	1	0.2	-	-	-	-	1	-	-	-	-	-	-	-
A74b	-	-	-	-	-	-	-	-	0.333	-	-	-	-	-	-	-	-	-	-	-	-	-	-	-	-	-	-
A75	0.2	-	-	-	-	-	-	-	-	-	-	-	-	-	-	-	-	-	-	-	-	-	-	-	-	-	-
A76	-	-	-	-	-	-	-	-	-	-	-	-	-	-	-	-	0.25	-	-	-	-	-	-	-	-	-	-
A77'	-	-	-	-	-	-	-	-	-	-	0.333	-	-	-	-	-	-	-	-	-	-	-	-	-	-	-	-
M6	-	-	-	-	-	-	-	-	-	-	-	-	-	-	-	-	-	-	-	-	-	-	0.181	-	-	-	-
M4	-	-	-	-	-	-	-	-	-	-	-	-	-	-	-	-	-	-	-	-	-	-	0.272	-	-	-	-
M4r	-	-	-	-	-	-	-	-	-	-	-	-	-	-	-	-	-	-	-	-	-	-	0.091	-	-	-	-
C1_a	-	-	-	-	-	-	-	-	-	-	-	-	-	-	-	-	-	-	-	-	0.027	-	0.136	-	1	-	1
C2	-	-	-	-	-	-	-	-	-	-	-	-	-	-	-	-	-	-	-	-	0.027	-	0.091	-	-	-	-
C2_d	-	-	-	-	-	-	-	-	-	-	-	-	-	-	-	-	-	-	-	-	0.027	-	0.136	1	-	-	-
C2c	-	-	-	-	-	-	-	-	-	-	-	-	-	-	-	-	-	-	-	-	-	-	-	-	-	-	-
C3	-	-	-	-	-	-	-	-	-	-	-	-	-	-	-	-	-	-	-	-	-	-	-	-	-	1	-
C31	-	-	-	-	-	-	-	-	-	-	-	-	-	-	-	-	-	-	-	-	-	-	0.045	-	-	-	-
